# Supplementary material for: Protein Corona Attenuates the Targeting of Antitumor Sialyl Lewis X-Decorated Liposomes to Vascular Endothelial Cells under Flow Conditions
Source: Pharmaceutics. 2023 Jun 16;15(6):1754. doi: 10.3390/pharmaceutics15061754 (PMC10303272; doi:10.3390/pharmaceutics15061754)
Supplement: Supplementary file 1 [file pharmaceutics-15-01754-s001.zip]

Archive with 3 entries (3 files):
- Supplementary figures.pdf
- Supplementary Table S1.xlsx
- Supplementary Table S2.xlsx
